# Supplementary material for: Assessment of the accuracy of digital surgical planning and its implementation with tibial plateau levelling osteotomy
Source: Vet Res Commun. 2026 May 13;50(4):321. doi: 10.1007/s11259-026-11253-w (PMC13171988; doi:10.1007/s11259-026-11253-w)
Supplement: Supplementary file 2 — XLSX (36.7 KB) [file 11259_2026_11253_MOESM2_ESM.xlsx]

## Sheet: Sheet1
Assessment of the accuracy of digital surgical planning and its implementation with tibial plateau levelling osteotomy.
Henry Todd* BVSc MSc PhD MRCVS, Jack Fawsitt BSc(Hons) BVetMed AFHEA MRCVS, Nicholas Goody BVM&S MRCVS, Darren James Shaw BSc PhD FSRB, Dylan Neil Clements BSc BVSc PhD DSAS(Orth) DipECVS SFHEA FRCVS.
Hospital for Small Animals, Royal (Dick) School of Veterinary Studies and Roslin Institute, Midlothian, EH25 9RG, UK
* Corresponding author: Henry.Todd@ed.ac.uk

## Sheet: In silico plan
Surgeon	Group	Case number	Attempt 1 TPA	Attempt 1 D1	Attempt 1 D2	Attempt 1 D3	Attempt 1 Cut	Attempt 1 Implant	Attempt 1 Implant angle	Attempt 1 P1	Attempt 1 P2	Attempt 2 TPA	Attempt 2 D1	Attempt 2 D2	Attempt 2 D3	Attempt 2 Cut	Attempt 2 Implant	Attempt 2 Implant angle	Attempt 2 P1	Attempt 2 P2	Cut different?	Implant size different?	Implant orientation different?	TPA change	D1 change	D2 change	D3 change	Implant angle change	P1 change	P2 change
S1	SURG	6908	34.4	7.1	8.7	13.1	15	2.4	5.8	10.1	53.9	36.2	6.8	7.7	13.3	15	2.4	4.4	10.4	52.4	NO	NO	NO	-1.8	0.3	1	-0.2	1.4	-0.3	1.5
S1	SURG	3394	34	9.3	10.5	13.7	15	2.4	9.9	10.4	62.8	32.9	8.2	9.5	14.9	18	2.4	3.9	11.9	61.5	YES	NO	NO	1.1	1.1	1	-1.2	6	-1.5	1.3
S1	SURG	5795	31.1	8.8	10	15.3	18	2.4	9.6	11.9	95	30.5	8.3	8.9	16.4	18	2.4	4.6	12.2	93.8	NO	NO	NO	0.6	0.5	1.1	-1.1	5	-0.3	1.2
S1	SURG	5491	32.7	9.8	12.2	18.1	20	2.7	10.6	15.2	87.6	29	9.9	11.8	19	20	2.7	9.4	16.6	89.2	NO	NO	NO	3.7	-0.1	0.4	-0.9	1.2	-1.4	-1.6
S1	SURG	6120	28.5	9.8	11.1	17.4	18	2.7	9.2	14.8	72.2	29.8	9.4	11.3	17.8	18	2.7	8.1	13.8	73.4	NO	NO	NO	-1.3	0.4	-0.2	-0.4	1.1	1	-1.2
S1	SURG	1187	21.9	12.5	13.3	22.8	24	3.5	1.7	15.7	96.8	23	12.7	14.3	21.8	24	3.5	1.3	16.6	98.5	NO	NO	NO	-1.1	-0.2	-1	1	0.4	-0.9	-1.7
S1	SURG	1061	28	15.9	18.2	25.4	27	3.5 broad	5.4	20.7	119.2	27.5	16.1	18.2	24.5	27	3.5 broad	6.3	20.2	118.1	NO	NO	NO	0.5	-0.2	0	0.9	-0.9	0.5	1.1
S1	SURG	1744	20.5	11.7	13.5	25.7	27	3.5 broad	-0.7	20.1	94.3	19.4	11.7	12.5	23.3	27	3.5 broad	-1.4	19.7	92.5	NO	NO	NO	1.1	0	1	2.4	0.7	0.4	1.8
S1	SURG	9420	23.7	16.1	18.2	24.5	27	3.5 broad	2.5	20.6	121.9	24.4	15	17.8	25.1	27	3.5 broad	4	20.7	120.5	NO	NO	NO	-0.7	1.1	0.4	-0.6	-1.5	-0.1	1.4
S1	SURG	3314	23.7	12.3	14	21.7	24	3.5	0.9	17.2	139.4	22.3	12.8	13.5	23.1	24	3.5	2.6	16.2	134.5	NO	NO	NO	1.4	-0.5	0.5	-1.4	-1.7	1	4.9
S2	SURG	6908	46.5	9.4	11.7	11.8	12	2	10.3	7.3	58.3	36.1	7.9	9.7	11	12	2.4	10.1	7.5	54.8	NO	YES	NO	10.4	1.5	2	0.8	0.2	-0.2	3.5
S2	SURG	3394	28.1	9.5	10.3	10.3	12	2.4	6	10.2	63.5	34.8	8.1	9.6	12.5	15	2.4	10.1	10.2	61.7	YES	NO	NO	-6.7	1.4	0.7	-2.2	-4.1	0	1.8
S2	SURG	5795	29.9	8.7	10.2	13.9	15	2.4	2.2	12	95.3	30.7	8.7	10.3	13.8	15	2.7	13.3	13.2	82.8	NO	YES	NO	-0.8	0	-0.1	0.1	-11.1	-1.2	12.5
S2	SURG	5491	31.9	9.3	11	16.6	18	2.7	9	14.4	86.1	35	10.8	12.9	14.3	15	2.7	10.9	13.4	88.1	YES	NO	NO	-3.1	-1.5	-1.9	2.3	-1.9	1	-2
S2	SURG	6120	24.9	9.5	11.2	16.1	15	2.7	7.1	14.7	72.7	28.7	9.7	11.2	16.5	18	2.7	10.7	13.9	72.3	YES	NO	NO	-3.8	-0.2	0	-0.4	-3.6	0.8	0.4
S2	SURG	1187	24.1	11.7	13.3	20.6	21	3.5 narrow	2.9	15.1	103.7	25.7	11.7	13.4	19.6	21	3.5 narrow	3.4	14.3	104.3	NO	NO	NO	-1.6	0	-0.1	1	-0.5	0.8	-0.6
S2	SURG	1061	29.2	15.3	17.1	24.4	24	3.5 broad	6.2	19.7	119.4	28.2	12.4	14.8	26.4	27	3.5 broad	4.6	19.2	115	YES	NO	NO	1	2.9	2.3	-2	1.6	0.5	4.4
S2	SURG	1744	21.7	12.5	14.4	20.6	21	3.5	3.6	16	104.9	20.9	12.6	14.7	19.7	21	3.5	1	15.8	105.1	NO	NO	NO	0.8	-0.1	-0.3	0.9	2.6	0.2	-0.2
S2	SURG	9420	24.4	15.3	19.4	21.1	21	3.5	3.2	17	129.6	26.7	14.8	18.2	23.5	24	3.5 broad	2.9	19.6	115.4	YES	YES	NO	-2.3	0.5	1.2	-2.4	0.3	-2.6	14.2
S2	SURG	3314	20.5	10.1	11.9	23.4	24	3.5	-0.2	17.3	129.6	19.3	10	12.3	23.6	24	3.5	-3.3	18.5	132.1	NO	NO	NO	1.2	0.1	-0.4	-0.2	3.1	-1.2	-2.5
S3	SURG	6908	42	6.5	8.6	15	15	2.4	7.5	7.7	51.8	36	6.5	8	15	15	2.4	7.3	7.4	54.4	NO	NO	NO	6	0	0.6	0	0.2	0.3	-2.6
S3	SURG	3394	36	8.5	10.3	15	15	2.4	6.8	8.7	61.9	36.4	9	10	15	15	2.4	1.3	9.9	62.1	NO	NO	NO	-0.4	-0.5	0.3	0	5.5	-1.2	-0.2
S3	SURG	5795	32	6.9	8.4	18	18	2.7	7.4	13.9	87.4	31	10	10.5	15	15	2.4	7.1	8.8	96.9	YES	YES	NO	1	-3.1	-2.1	3	0.3	5.1	-9.5
S3	SURG	5491	37	9.7	12.5	18	18	2.7	5.8	15.6	86.5	36	11	13	18	18	2.7	10	13.4	87.3	NO	NO	NO	1	-1.3	-0.5	0	-4.2	2.2	-0.8
S3	SURG	6120	32	9.5	11.5	18	18	2.7	5.3	14.3	72.5	32	10	11	18	18	2.7	8.2	12.4	72.2	NO	NO	NO	0	-0.5	0.5	0	-2.9	1.9	0.3
S3	SURG	1187	31	16	16	21	21	3.5	1.2	14.9	96.9	31	12	12	24	24	3.5	2.2	13.2	96.4	YES	NO	NO	0	4	4	-3	-1	1.7	0.5
S3	SURG	1061	28	16	17	27	27	3.5 broad	4.1	20.1	117.5	26.5	14.5	16	27	27	3.5 broad	2.7	19.1	117	NO	NO	NO	1.5	1.5	1	0	1.4	1	0.5
S3	SURG	1744	22	13.4	14.3	24	24	3.5	-2.2	17.6	108.4	20	15	15	24	24	3.5	-0.4	16	108.1	NO	NO	NO	2	-1.6	-0.7	0	-1.8	1.6	0.3
S3	SURG	9420	25	14	16	27	27	3.5 broad	0.6	21.4	118.4	26	18	20	24	24	3.5 broad	5.5	17.6	120.2	YES	NO	NO	-1	-4	-4	3	-4.9	3.8	-1.8
S3	SURG	3314	23	12	13	24	24	3.5	0.3	15.8	133.9	23	11	13	24	24	3.5 broad	0.1	16.7	118.9	NO	YES	NO	0	1	0	0	0.2	-0.9	15
S4	SURG	6908	38.5	7	8.1	15	15	2.4	3.5	10.8	53.3	36	7.8	7	14	15	2.4	2.8	10.7	53.8	NO	NO	NO	2.5	-0.8	1.1	1	0.7	0.1	-0.5
S4	SURG	3394	29.6	8	8.9	15	15	2.4	1.5	10.8	62.4	31	8.5	10.3	14	15	2.4	2.6	11.6	62.7	NO	NO	NO	-1.4	-0.5	-1.4	1	-1.1	-0.8	-0.3
S4	SURG	5795	30	9.1	10.1	15	15	2.4	6.4	10.5	96.9	33	8.6	9.2	14	15	2.4	6.6	10.3	97.2	NO	NO	NO	-3	0.5	0.9	1	-0.2	0.2	-0.3
S4	SURG	5491	31.6	9	10.8	18	18	2.7	4.1	14.9	90.5	35	8.3	9.6	17	18	2.7	4.7	14.2	90.1	NO	NO	NO	-3.4	0.7	1.2	1	-0.6	0.7	0.4
S4	SURG	6120	31	8.2	10	18	18	2.7	5.3	15.1	72.6	27.3	9	10	17	18	2.7	5.8	14.1	73.2	NO	NO	NO	3.7	-0.8	0	1	-0.5	1	-0.6
S4	SURG	1187	28	13.5	12.9	21	21	3.5	0.2	13.9	94.7	24	13.5	13.4	20	21	3.5	1.4	12.3	98.8	NO	NO	NO	4	0	-0.5	1	-1.2	1.6	-4.1
S4	SURG	1061	29	14	16.1	27	27	3.5 broad	3.8	19.2	117.7	29.4	14.3	16.5	26	27	3.5 broad	0.5	21.1	123.4	NO	NO	NO	-0.4	-0.3	-0.4	1	3.3	-1.9	-5.7
S4	SURG	1744	22.5	11.6	10.2	23.9	24	3.5	-2.5	17.5	108.1	23.7	13.6	15.6	23	24	3.5	-2.6	15.4	114.3	NO	NO	NO	-1.2	-2	-5.4	0.9	0.1	2.1	-6.2
S4	SURG	9420	26	12.2	13.7	27	27	3.5 broad	0.7	20.8	119.9	25	11.5	13.4	26	27	3.5 broad	-1.5	20.8	118.9	NO	NO	NO	1	0.7	0.3	1	2.2	0	1
S4	SURG	3314	23	10.7	12.5	23.8	24	3.5	-0.6	19	134.4	24	10.6	12	23	24	3.5 broad	-2.3	18.8	122.7	NO	YES	NO	-1	0.1	0.5	0.8	1.7	0.2	11.7
T1	TRAINEE	6908	36	10.1	11.9	11.7	12	2	4.2	9.6	57.7	40.7	10.3	11.3	12.1	12	2	10.5	8.5	58	NO	NO	NO	-4.7	-0.2	0.6	-0.4	-6.3	1.1	-0.3
T1	TRAINEE	3394	33.5	9.8	11.1	14.9	15	2.4	7.2	10.1	62.7	38.3	9.5	10.1	15.1	15	2.4	2.9	10.1	60.8	NO	NO	NO	-4.8	0.3	1	-0.2	4.3	0	1.9
T1	TRAINEE	5795	32	9.9	10.1	14.6	15	2.4	9.1	9.8	96	31.6	10	10.9	14.8	15	2.4	-0.3	11.5	96.3	NO	NO	NO	0.4	-0.1	-0.8	-0.2	9.4	-1.7	-0.3
T1	TRAINEE	5491	34	9.9	12.2	17.7	18	2.7	4.2	15.4	90.6	35.5	10.7	12.9	18.5	18	2.7	9	13.9	89.9	NO	NO	NO	-1.5	-0.8	-0.7	-0.8	-4.8	1.5	0.7
T1	TRAINEE	6120	35	10	11	17.7	18	2.4	-0.3	11.8	81.6	35	10	11.3	18.8	18	2.7	4.4	15	74.5	NO	YES	NO	0	0	-0.3	-1.1	-4.7	-3.2	7.1
T1	TRAINEE	1187	23.2	10.4	12.7	24	24	3.5	-0.8	15.6	96.9	27.2	10.6	12.2	24	24	3.5	-2.2	17	96	NO	NO	NO	-4	-0.2	0.5	0	1.4	-1.4	0.9
T1	TRAINEE	1061	28.5	12.5	14.6	26	27	3.5	1.6	18.8	133.5	28.6	11.5	13.1	30.4	30	3.5 broad	1.3	22.2	119.9	YES	YES	NO	-0.1	1	1.5	-4.4	0.3	-3.4	13.6
T1	TRAINEE	1744	24.7	12	13.6	23.7	24	3.5	0.5	16.5	109.2	24.7	12.2	13.7	23.6	24	3.5	-0.4	16.9	105	NO	NO	NO	0	-0.2	-0.1	0.1	0.9	-0.4	4.2
T1	TRAINEE	9420	28	12.4	14.3	26.6	27	3.5 broad	6.1	17.6	122.3	26.3	12.9	15.7	27.1	27	3.5	0.5	20	135.4	NO	YES	NO	1.7	-0.5	-1.4	-0.5	5.6	-2.4	-13.1
T1	TRAINEE	3314	20.4	10.8	13	23.9	24	3.5	2.8	15.4	134.4	20.5	11.7	13.9	24.1	24	3.5	-4	20.2	136.7	NO	NO	NO	-0.1	-0.9	-0.9	-0.2	6.8	-4.8	-2.3
T2	TRAINEE	6908	39	9	11	15	15	2.4	12.7	7.8	54.1	38	9.7	11.4	12	12	2.4	4.9	10.5	57	YES	NO	NO	1	-0.7	-0.4	3	7.8	-2.7	-2.9
T2	TRAINEE	3394	35	8.7	10	15	15	2.4	11.7	8.9	64.3	37.2	8	8.8	15	15	2.7	4.4	15.2	53.9	NO	YES	NO	-2.2	0.7	1.2	0	7.3	-6.3	10.4
T2	TRAINEE	5795	29	10	11	15	15	2.4	11.6	10.9	104	33	11	11.4	15.5	15	2.4	-0.7	13.7	104	NO	NO	NO	-4	-1	-0.4	-0.5	12.3	-2.8	0
T2	TRAINEE	5491	30	10.3	12.8	18	18	2.7	9.5	15.5	91	34.3	8.8	11	18	18	2.7	7	16.7	91.3	NO	NO	YES	-4.3	1.5	1.8	0	2.5	-1.2	-0.3
T2	TRAINEE	6120	26	9.2	11.1	18	18	2.7	4.4	14.3	77	30	9.8	10.9	18	18	2.7	5.5	15.8	77.7	NO	NO	YES	-4	-0.6	0.2	0	-1.1	-1.5	-0.7
T2	TRAINEE	1187	17	12.8	13.4	21	21	3.5	2.9	14.8	100.4	24	12	12.4	20	21	3.5 narrow	1.9	15.1	109.7	NO	YES	YES	-7	0.8	1	1	1	-0.3	-9.3
T2	TRAINEE	1061	24	14	16	27	27	3.5 broad	4.4	21.6	124.5	25.4	12.6	14.3	27	27	3.5 broad	1.9	25.5	123.2	NO	NO	NO	-1.4	1.4	1.7	0	2.5	-3.9	1.3
T2	TRAINEE	1744	22	15.6	17	21	21	3.5	0.4	17.6	115.1	23.7	10	12.8	24	24	3.5	-0.3	19.2	111.2	YES	NO	NO	-1.7	5.6	4.2	-3	0.7	-1.6	3.9
T2	TRAINEE	9420	24	13	15.6	27	27	3.5 broad	1.8	21.3	121.1	28	14.4	17.6	24	24	3.5 broad	2.3	22.9	123.3	YES	NO	NO	-4	-1.4	-2	3	-0.5	-1.6	-2.2
T2	TRAINEE	3314	21	10	11.8	23	24	3.5 broad	2.6	17.3	125.6	21	13	14.6	21	21	3.5	1.3	17.8	139.3	YES	YES	NO	0	-3	-2.8	2	1.3	-0.5	-13.7
T3	TRAINEE	6908	36.4	10.1	11.3	12.1	12	2	16.6	7.5	59	36.6	9	11.3	12.7	12	2	9.4	8.3	58.3	NO	NO	NO	-0.2	1.1	0	-0.6	7.2	-0.8	0.7
T3	TRAINEE	3394	35.8	7.9	9.6	15	15	2	8	10.2	65.9	39.6	8	9.1	14.9	15	2	9.9	9.1	64.9	NO	NO	NO	-3.8	-0.1	0.5	0.1	-1.9	1.1	1
T3	TRAINEE	5795	32.6	8.8	10.2	15.4	15	2.4	7.3	11.6	96.2	29.5	9.5	10.5	15	15	2	10.3	10.8	100.5	NO	YES	NO	3.1	-0.7	-0.3	0.4	-3	0.8	-4.3
T3	TRAINEE	5491	36	9	10.8	18.1	18	2.7	10.1	14.9	86	36.2	10	12.2	18.1	18	2.4	12.4	11.5	100.6	NO	YES	NO	-0.2	-1	-1.4	0	-2.3	3.4	-14.6
T3	TRAINEE	6120	35.8	10	11.2	18	18	2.4	5.5	11.1	81.7	36.7	10	11.3	18.1	18	2.4	8	11.5	81.7	NO	NO	NO	-0.9	0	-0.1	-0.1	-2.5	-0.4	0
T3	TRAINEE	1187	30.4	11.7	11.7	24.1	24	3.5 narrow	3.4	14.9	109.3	32.5	10.1	10.3	23.9	24	3.5 narrow	2	13.9	105.4	NO	NO	NO	-2.1	1.6	1.4	0.2	1.4	1	3.9
T3	TRAINEE	1061	30	11.1	14.3	30	30	3.5 broad	3.6	21.8	118.2	29.7	10	12.8	30.2	30	3.5 broad	4.7	21.3	114.2	NO	NO	NO	0.3	1.1	1.5	-0.2	-1.1	0.5	4
T3	TRAINEE	1744	26.4	11.6	13.9	24	24	3.5	0.5	17.3	107.1	27.6	12.7	15.2	23.9	24	3.5	2.9	16.6	108.3	NO	NO	NO	-1.2	-1.1	-1.3	0.1	-2.4	0.7	-1.2
T3	TRAINEE	9420	31.5	11.6	14.6	26.9	27	3.5	5.4	17.9	103.3	36.3	10	12	30.1	30	3.5 broad	3.6	20.1	116.4	YES	YES	NO	-4.8	1.6	2.6	-3.2	1.8	-2.2	-13.1
T3	TRAINEE	3314	23.5	10.9	12.4	24.6	24	3.5	-0.7	18.2	134.5	25.5	10.8	12.4	24.4	24	3.5	0.2	18.3	130.8	NO	NO	NO	-2	0.1	0	0.2	-0.9	-0.1	3.7
T4	TRAINEE	6908	35.5	8.9	9.6	15.2	15	2.4	6.5	10.9	52.8	35	10	10.6	12	12	2	6.1	7.8	57	YES	YES	NO	0.5	-1.1	-1	3.2	0.4	3.1	-4.2
T4	TRAINEE	3394	27.5	9.6	11	12	12	2.4	-2.7	10.5	64.3	30	9.3	9.9	15	15	2.4	3.4	10.2	62.7	YES	NO	NO	-2.5	0.3	1.1	-3	-6.1	0.3	1.6
T4	TRAINEE	5795	26	10.3	10.5	15.2	15	2.4	8	12.1	97.5	25.8	9.8	10.8	14.9	15	2.4	5.5	10.8	102	NO	NO	NO	0.2	0.5	-0.3	0.3	2.5	1.3	-4.5
T4	TRAINEE	5491	31.7	9.5	11.5	18.4	18	2.7	4.1	16.4	101.5	31	9.4	10	18	18	2.7	7.5	14.3	87.2	NO	NO	NO	0.7	0.1	1.5	0.4	-3.4	2.1	14.3
T4	TRAINEE	6120	25.6	10	11.4	18.1	18	2.7	3.1	15.1	76.7	25	9.4	10.7	18	18	2.7	3.9	14.4	73.8	NO	NO	NO	0.6	0.6	0.7	0.1	-0.8	0.7	2.9
T4	TRAINEE	1187	25.3	11.4	12.7	21	21	3.5 narrow	5.1	14.1	107.5	25	9.6	10.7	24	24	3.5	0.1	16.7	92.6	YES	YES	NO	0.3	1.8	2	-3	5	-2.6	14.9
T4	TRAINEE	1061	28	11.7	13.6	27.2	27	3.5 broad	6.3	22.1	117.1	24	10.1	11.7	30	30	3.5 broad	-0.3	21.2	119.5	YES	NO	NO	4	1.6	1.9	-2.8	6.6	0.9	-2.4
T4	TRAINEE	1744	24	10.2	12.5	24.3	24	3.5	-1.2	19.4	105.5	24.5	9.5	10.2	27.3	27	3.5	0.5	18.9	105.7	YES	NO	NO	-0.5	0.7	2.3	-3	-1.7	0.5	-0.2
T4	TRAINEE	9420	24.7	10.2	11.7	30.1	30	3.5 broad	-0.7	22.2	117.7	28.2	10	10.7	30.4	30	3.5 broad	-0.7	22.5	115	NO	NO	NO	-3.5	0.2	1	-0.3	0	-0.3	2.7
T4	TRAINEE	3314	23	10.1	12.8	24.4	24	3.5	0.5	18.6	136.4	26.7	10	11.7	24.1	24	3.5	-2.8	17.7	131.5	NO	NO	NO	-3.7	0.1	1.1	0.3	3.3	0.9	4.9
T5	TRAINEE	6908	34.1	9	6.4	13.9	15	2.4	0.4	11.3	53.2	35.1	9.4	11.7	10.7	12	2.4	7.1	8.6	54.5	YES	NO	NO	-1	-0.4	-5.3	3.2	-6.7	2.7	-1.3
T5	TRAINEE	3394	37	11.4	9.1	13.7	15	2.4	3.7	12.5	62.8	35.3	9.2	11.5	13.2	15	2.4	5.4	11.8	62	NO	NO	NO	1.7	2.2	-2.4	0.5	-1.7	0.7	0.8
T5	TRAINEE	5795	32.5	12.5	10.4	13.3	15	2.4	7.8	12.2	96	31	10.6	12.4	13.2	15	2.7	7.7	14.9	84.2	NO	YES	NO	1.5	1.9	-2	0.1	0.1	-2.7	11.8
T5	TRAINEE	5491	35.5	12.2	9.7	16	18	2.7	8	16.1	87.4	35.7	8.3	10.7	17.7	20	3.5 narrow	6.1	15.8	79.6	YES	YES	NO	-0.2	3.9	-1	-1.7	1.9	0.3	7.8
T5	TRAINEE	6120	32.9	11.7	9.7	16.4	18	2.7	7.1	15	70.7	29.3	10.1	12.6	16.1	18	2.7	3.4	16.7	74.4	NO	NO	NO	3.6	1.6	-2.9	0.3	3.7	-1.7	-3.7
T5	TRAINEE	1187	25.8	10.1	12	23	24	3.5	-1.4	16.8	93.2	17.1	14.7	15.5	20.1	21	3.5	-1	17.6	97	YES	NO	NO	8.7	-4.6	-3.5	2.9	-0.4	-0.8	-3.8
T5	TRAINEE	1061	36.9	17.4	16.7	22.5	24	3.5 broad	9.8	18	117.9	27	14.2	16.9	24.6	27	3.5	3.3	20.1	130.2	YES	YES	NO	9.9	3.2	-0.2	-2.1	6.5	-2.1	-12.3
T5	TRAINEE	1744	23	14.5	12.3	22.2	24	3.5	0.3	17.4	106.5	22	13	15.4	22.7	24	3.5	0.6	16.8	105.2	NO	NO	NO	1	1.5	-3.1	-0.5	-0.3	0.6	1.3
T5	TRAINEE	9420	26.1	16.5	12.7	25.6	27	3.5 broad	1	21.4	117.8	28.3	13.3	16.4	25.6	27	3.5	0.6	20	132.7	NO	YES	NO	-2.2	3.2	-3.7	0	0.4	1.4	-14.9
T5	TRAINEE	3314	22.5	12.6	10	22.8	24	3.5	0.3	18	131.1	20	10.5	13.2	21.9	24	3.5 broad	-1.3	19.6	118.8	NO	YES	NO	2.5	2.1	-3.2	0.9	1.6	-1.6	12.3
T6	TRAINEE	6908	35.6	7.3	8.3	15.2	15	2.4	5.3	9.4	53.8	37.6	7	8.5	14.8	15	2.4	1.6	11.8	53.6	NO	NO	NO	-2	0.3	-0.2	0.4	3.7	-2.4	0.2
T6	TRAINEE	3394	29.2	8.2	9.3	15.4	15	2.7	9.9	12.1	54.9	32	6.6	8.2	15.4	15	2.4	7.2	11.8	64.2	NO	YES	NO	-2.8	1.6	1.1	0	2.7	0.3	-9.3
T6	TRAINEE	5795	35.4	9.5	10.3	15	15	2.4	11.6	9.5	97.5	31	9.2	10	15.7	15	2.4	12.4	9.7	97	NO	NO	NO	4.4	0.3	0.3	-0.7	-0.8	-0.2	0.5
T6	TRAINEE	5491	29.8	8.5	10.5	18.1	18	2.7	10.6	10.7	88.2	35.8	8.8	11.4	18.5	18	2.7	9.1	15.3	87.8	NO	NO	NO	-6	-0.3	-0.9	-0.4	1.5	-4.6	0.4
T6	TRAINEE	6120	27.8	10	10.9	18	18	2.7	9	14.3	74.3	25.8	9.1	9.4	18.2	18	2.7	8.2	13.6	73.4	NO	NO	NO	2	0.9	1.5	-0.2	0.8	0.7	0.9
T6	TRAINEE	1187	23.9	11.9	14.1	21.2	21	3.5	0.3	14	97.5	18.2	12.7	13	21.3	21	3.5	2.1	14.1	98.3	NO	NO	NO	5.7	-0.8	1.1	-0.1	-1.8	-0.1	-0.8
T6	TRAINEE	1061	30.2	16	17.1	27.5	27	3.5 broad	9.6	17.6	117.5	24.8	13.9	15.8	27.2	27	3.5 broad	6	18.9	118.2	NO	NO	NO	5.4	2.1	1.3	0.3	3.6	-1.3	-0.7
T6	TRAINEE	1744	22.4	11.6	14.4	23.9	24	3.5	-1.2	17.7	108.5	22.7	14.6	16.3	21	21	3.5	3.6	15.1	109.1	YES	NO	NO	-0.3	-3	-1.9	2.9	-4.8	2.6	-0.6
T6	TRAINEE	9420	31.6	13.1	14.9	27.4	27	3.5 broad	8	16.3	119.8	31.4	14.3	16.7	26.5	27	3.5 broad	7.6	16.3	123.2	NO	NO	NO	0.2	-1.2	-1.8	0.9	0.4	0	-3.4
T6	TRAINEE	3314	19.5	10.3	11.6	24.4	24	3.5 broad	1	17.1	118.3	23.2	11	13.4	24	24	3.5	1.4	16.6	130.7	NO	YES	NO	-3.7	-0.7	-1.8	0.4	-0.4	0.5	-12.4
T7	TRAINEE	6908	39.9	9.9	10.5	11.2	12	2.4	10.3	8.9	54.8	34.3	10	11.9	11.7	12	2.4	13	8.3	54.7	NO	NO	NO	5.6	-0.1	-1.4	-0.5	-2.7	0.6	0.1
T7	TRAINEE	3394	32.7	9.9	10.8	11.2	12	2.4	0.6	10.8	63.9	25.4	10.1	11.6	12.7	12	2.4	0.8	10.9	64.6	NO	NO	NO	7.3	-0.2	-0.8	-1.5	-0.2	-0.1	-0.7
T7	TRAINEE	5795	31.9	10	10.4	15.1	15	2.4	11.2	9.3	99.2	32.3	11.5	12.2	12.4	12	2.4	3.7	10.5	97	YES	NO	NO	-0.4	-1.5	-1.8	2.7	7.5	-1.2	2.2
T7	TRAINEE	5491	35.2	10	11.8	17.6	18	2.7	7.9	13.2	86	31.6	11.1	13.5	14.3	15	2.7	9.8	13.4	93.4	YES	NO	NO	3.6	-1.1	-1.7	3.3	-1.9	-0.2	-7.4
T7	TRAINEE	6120	33.7	9.9	11.9	16.6	18	2.7	3.8	13.9	70.7	28.4	10	12.8	14.8	15	2.7	9.7	13.8	78.6	YES	NO	YES	5.3	-0.1	-0.9	1.8	-5.9	0.1	-7.9
T7	TRAINEE	1187	27	10.1	11.8	20.1	21	3.5	-0.9	17.1	102.1	23.2	11.7	13.2	20.4	20	3.5 narrow	-3.3	15.6	109.1	YES	YES	YES	3.8	-1.6	-1.4	-0.3	2.4	1.5	-7
T7	TRAINEE	1061	27	14	16.1	26.3	27	3.5 broad	2	22.4	119.9	23.7	16.3	18.3	24.3	24	3.5 broad	-1.1	20.4	120	NO	YES	NO	3.3	-2.3	-2.2	2	3.1	2	-0.1
T7	TRAINEE	1744	24.2	10.4	13.7	23.3	24	3.5	-3.2	18.1	111.1	18.1	13.2	15.5	21.5	21	3.5	-0.9	18.4	111.2	YES	NO	YES	0.5	-5.9	-4.6	-1	-2.1	-2.3	-8.9
T7	TRAINEE	9420	26.1	11.6	13.6	25.5	27	3.5 broad	0.4	22.6	119.2	25.3	15	17.8	25.1	24	3.5 broad	2.2	19	124.4	YES	NO	YES	0.8	-3.4	-4.2	0.4	-1.8	3.6	-5.2
T7	TRAINEE	3314	21.4	10	11.9	22.6	24	3.5	1.8	18.4	134.1	17.5	12.2	14.3	19.7	20	3.5	3.2	17.5	135.9	YES	NO	NO	3.9	-2.2	-2.4	2.9	-1.4	0.9	-1.8

## Sheet: In vivo surgery
Surgeon	Group	Planned D1	Planned D2	Planned D3	Planned Implant angle	Planned P1	Planned P2	Achieved D1	Achieved D2	Achieved D3	Achieved Implant angle	Achieved P1	Achieved P2	D1 change	D2 change	D3 change	Implant angle change	P1 change	P2 change
S1	SURG	13.3	14.2	30.3	1.3	19.6	125	12.7	16.1	30.5	1.5	21	119.8	0.6	-1.9	-0.2	-0.2	-1.4	5.2
S1	SURG	16.2	16.1	27.9	1	20.5	150.1	10.3	11.7	28.1	-0.1	21.5	147.5	5.9	4.4	-0.2	1.1	-1	2.6
S1	SURG	13.5	15.4	27.8	1.3	21	113.5	12.8	16.4	27.6	-1.4	18.5	125.8	0.7	-1	0.2	2.7	2.5	-12.3
S1	SURG	11.7	13.2	19.3	1.9	16.5	80	10.1	13	22.8	-2.8	20.1	77.2	1.6	0.2	-3.5	4.7	-3.6	2.8
S1	SURG	14.4	14.8	21.9	2	15.6	115.9	9.4	13.4	24.3	6.2	14.2	111.2	5	1.4	-2.4	-4.2	1.4	4.7
S1	SURG	13.5	14.3	24.9	3.5	19.7	128.7	10.3	12.8	25.5	0.1	21.9	124	3.2	1.5	-0.6	3.4	-2.2	4.7
S1	SURG	15.3	15.5	20.1	2.8	15.6	133.5	11.1	15.5	24.5	2.3	18.8	127.4	4.2	0	-4.4	0.5	-3.2	6.1
S1	SURG	15.5	16.3	22.5	3.2	15.6	141.1	11.5	14.2	26.4	3.8	18.5	137.3	4	2.1	-3.9	-0.6	-2.9	3.8
S1	SURG	13.1	14.3	26.2	2.8	21.7	159.8	12	16.1	26.3	2.7	19.5	156.7	1.1	-1.8	-0.1	0.1	2.2	3.1
S1	SURG	13	14.2	26.3	-0.5	20	96.9	9.6	13	28.6	-3.5	20.4	94.3	3.4	1.2	-2.3	3	-0.4	2.6
S2	SURG	12.6	14.8	21.9	-0.5	14.4	103.3	11	14	23.2	-2.5	14.5	100.5	1.6	0.8	-1.3	2	-0.1	2.8
S2	SURG	13.5	16.3	21.3	7.5	17.1	139.2	12.4	15.6	25.1	1.8	19.8	134.5	1.1	0.7	-3.8	5.7	-2.7	4.7
S2	SURG	12.4	14.9	21.6	3.7	15.5	95.5	11.1	15.2	22.1	5	16.6	94.3	1.3	-0.3	-0.5	-1.3	-1.1	1.2
S2	SURG	13.6	15.7	23.6	2.4	16.8	121.9	11.8	12.8	22.5	0	15.8	123.3	1.8	2.9	1.1	2.4	1	-1.4
S2	SURG	13.2	15.9	23.3	8.4	19.4	155.6	10.1	15.2	26.8	6.2	21.6	147.6	3.1	0.7	-3.5	2.2	-2.2	8
S3	SURG	14.5	15	30	2.6	16.9	130.4	12	14.7	31	0.1	25.3	123.3	2.5	0.3	-1	2.5	-8.4	7.1
S3	SURG	11	12.6	21	0.9	13.1	101.1	10.5	12.4	20.3	5	15.8	98.3	0.5	0.2	0.7	-4.1	-2.7	2.8
S3	SURG	12	13	27	0.7	19.4	110.4	12	17	28.3	-1.4	21.6	104.6	0	-4	-1.3	2.1	-2.2	5.8
S3	SURG	9	9.5	18	6.9	11.5	64.9	10.7	12.1	17.3	3.2	13.2	60.9	-1.7	-2.6	0.7	3.7	-1.7	4
S3	SURG	10	11	21	4	13.7	110.5	10.4	13.7	23.3	0.9	18.3	110.7	-0.4	-2.7	-2.3	3.1	-4.6	-0.2
S3	SURG	14	16	30	2.5	17.2	124.4	10.4	14.5	30.5	0	20.4	117.7	3.6	1.5	-0.5	2.5	-3.2	6.7
T2	TRAINEE	12.5	12.5	19	1.7	14	132.3	14.9	14	19.7	5.8	13.6	132.2	-2.4	-1.5	-0.7	-4.1	0.4	0.1
T2	TRAINEE	11.5	12.5	21	4.2	12.4	95.1	11.8	14.6	21.7	1.7	19.2	90	-0.3	-2.1	-0.7	2.5	-6.8	5.1
T3	TRAINEE	11	12.4	15	4.3	12.7	81.1	7.3	11.1	16.8	3.4	12.6	79.1	3.7	1.3	-1.8	0.9	0.1	2
T3	TRAINEE	11.6	14.7	25.4	2.9	21.2	126.6	12.4	15.5	27.2	7	23.9	122.4	-0.8	-0.8	-1.8	-4.1	-2.7	4.2
T3	TRAINEE	19	20	27	3.4	20.3	123.5	17.1	18.9	28.2	2.1	24.2	113.9	1.9	1.1	-1.2	1.3	-3.9	9.6
T3	TRAINEE	13	15	24.4	1.6	14.1	119.7	12.9	18.1	26.7	1	18	112.8	0.1	-3.1	-2.3	0.6	-3.9	6.9
T5	TRAINEE	12.8	15	25	3.6	19.1	141.2	14	16.9	26.3	1.1	20.4	136.8	-1.2	-1.9	-1.3	2.5	-1.3	4.4
T5	TRAINEE	13.1	16.5	21.4	2.8	17.5	92.8	13	15.1	24.2	-0.7	21.9	95.7	0.1	1.4	-2.8	3.5	-4.4	-2.9
T5	TRAINEE	14.8	15.7	24	4.6	17.9	129.6	12.6	20.1	32	3.7	22.7	122.9	2.2	-4.4	-8	0.9	-4.8	6.7
T5	TRAINEE	16	19	30.5	-4.2	18.2	152	17.7	22.4	32.1	0.1	23.7	145.2	-1.7	-3.4	-1.6	-4.3	-5.5	6.8

## Sheet: In vitro bone model
Surgeon	Group	Attempt	D1	D2	D3	Lateral height	Medial height	Depth	Angle DEG	D1 Change	D2 Change	D3 Change
S1	SURG	1	10.5	11	24.5	90.5	89.5	20.5	2.79714	0	-1.8	-0.5
S1	SURG	2	12	11.5	24.5	91	89.5	21	4.09953	1.5	-1.3	-0.5
S1	SURG	3	10.5	11	25	89	89.5	20.5	-1.39774	0	-1.8	0
S2	SURG	1	10.5	13.5	26	90	87.5	19.5	7.38612	0	0.7	1
S2	SURG	2	12	15	26	90	87.5	20	7.19951	1.5	2.2	1
S2	SURG	3	10.5	12.5	26	87.5	89	20.5	-4.19987	0	-0.3	1
S5	SURG	1	9	8.5	24.5	90.5	90.5	20.5	0	-1.5	-4.3	-0.5
S5	SURG	2	8.5	9	24	90	90.5	20	-1.43269	-2	-3.8	-1
S5	SURG	3	7.5	7	23.5	89	90	20	-2.86718	-3	-5.8	-1.5
T1	TRAINEE	1	11	15.5	23	91.5	88.5	19.5	8.88494	0.5	2.7	-2
T1	TRAINEE	2	7.5	10.5	23	91.5	92	20.5	-1.39774	-3	-2.3	-2
T1	TRAINEE	3	8.5	10	24.5	93.5	90.5	21	8.24125	-2	-2.8	-0.5
T2	TRAINEE	1	7	8	20.5	89	90	19.5	-2.94082	-3.5	-4.8	-4.5
T2	TRAINEE	2	10	11.5	20.5	97.5	93.5	20	11.6144	-0.5	-1.3	-4.5
T2	TRAINEE	3	11	13	28	89.5	86.5	19.5	8.88494	0.5	0.2	3
T3	TRAINEE	1	9.5	9.5	26	90	88.5	20.5	4.19987	-1	-3.3	1
T3	TRAINEE	2	10	11.5	24.5	92	90	20.5	5.60763	-0.5	-1.3	-0.5
T3	TRAINEE	3	10	10.5	26	89	89	20.5	0	-0.5	-2.3	1
T5	TRAINEE	1	6	7	25	89.5	89.5	20	0	-4.5	-5.8	0
T5	TRAINEE	2	10.5	11	25	90.5	90	21	1.36444	0	-1.8	0
T5	TRAINEE	3	10.5	11	22.5	94	92	21.5	5.34527	0	-1.8	-2.5
T7	TRAINEE	1	12	12.5	26	92.5	89	19.5	10.3957	1.5	-0.3	1
T7	TRAINEE	2	8.5	10	24.5	93.5	90.5	20	8.65941	-2	-2.8	-0.5
T7	TRAINEE	3	7	8.5	25	93.5	91	20.5	7.02214	-3.5	-4.3	0
